# Supplementary material for: Shark liver oil supplementation enriches endogenous plasmalogens and reduces markers of dyslipidemia and inflammation
Source: J Lipid Res. 2021 Jun 17;62:100092. doi: 10.1016/j.jlr.2021.100092 (PMC8281607; doi:10.1016/j.jlr.2021.100092)
Supplement: Figures S1–S3 [file mmc1.xlsx]

## Sheet: Table S1
Table S1. Internal standards and mass spectrometry conditions used for lipid analysis in this study.
Lipid class/subclass	No.1	Parent ion	Fragment pattern2	Internal standard	Voltage settings3
					DP	EP	CE	CXP
Dihydroceramide	6	[M+H]+	PI, m/z 284.3	Dihydroceramide 8:0	90	10	39	18
Ceramide	6	[M+H]+	PI, m/z 264.3	Ceramide 17:0	50	10	35	12
Monohexosylceramide	6	[M+H]+	PI, m/z 264.3	Monohexosylceramide 16:0 (d3)	77	10	50	12
Dihexosylceramide	4	[M+H]+	PI, m/z 264.3	Dihexosylceramide 16:0 (d3)	100	10	65	12
Trihexosylceramide	6	[M+H]+	PI, m/z 264.3	Trihexosylceramide 17:0	130	10	73	12
GM3 ganglioside	6	[M+H]+	PI, m/z 264.3	Trihexosylceramide 17:0	155	10	105	16
Sphingomyelin	20	[M+H]+	PI, m/z 184.1	Sphingomyelin C12:0	65	10	45	11
Phosphatidylcholine	51	[M+H]+	PI, m/z 184.1	Phosphatidylcholine 13:0/13:0	100	10	45	11
Alkylphosphatidylcholine	21	[M+H]+	PI, m/z 184.1	Phosphatidylcholine 13:0/13:0	100	10	45	11
Alkenylphosphatidylcholine	15	[M+H]+	PI, m/z 184.1	Phosphatidylcholine 13:0/13:0	100	10	45	11
Lysophosphatidylcholine	19	[M+H]+	PI, m/z 184.1	Lysophosphatidylcholine 13:0	90	10	38	12
Lysoalkylphosphatidylcholine	8	[M+H]+	PI, m/z 104.1	Lysophosphatidylcholine 13:0	90	10	42	5
Phosphatidylethanolamine	14	[M+H]+	NL, 141 Da	Phosphatidylethanolamine 17:0/17:0	80	10	31	7
Alkylphosphatidylethanolamine	8	[M+H]+	NL, 141 Da	Phosphatidylethanolamine 17:0/17:0	80	10	31	7
Alkenylphosphatidylethanolamine	27	[M+H]+	NL, fatty acid	Phosphatidylethanolamine 17:0/17:0	80	10	31	7
Lysophosphatidylethanolamine	6	[M+H]+	NL, 141 Da	Lysophosphatidylethanolamine 14:0	80	10	31	7
Phosphatidylinositol	16	[M+NH4]+	NL, 277 Da	Phosphatidylethanolamine 17:0/17:0	51	10	43	14
Lysophosphatidylinositol	4	[M+NH4]+	NL, 277 Da	Phosphatidylethanolamine 17:0/17:0	51	10	33	14
Phosphatidylserine	3	[M+H]+	NL, 185 Da	Phosphatidylserine 17:0/17:0	86	10	29	16
Phosphatidylglycerol	1	[M+NH4]+	NL, 189 Da	Phosphatidylglycerol 17:0/17:0	60	10	25	12
Cholesterol	1	[M+NH4]+	PI, m/z 369.3	Cholesterol (d7)	55	10	17	12
Cholesterol ester	14	[M+NH4]+	PI, m/z 369.3	Cholesterol ester 18:0 (d6)	30	10	20	12
Alkylglycerol	14	[M+H]+	PI, m/z 93.1	Monoacylglycerol 17:0	50	10	20	8
Diacylglycerol	20	[M+NH4]+	NL, fatty acid	Diacylglycerol 15:0/15:0	55	10	30	22
Triacylglycerol	41	[M+NH4]+	NL, fatty acid	Triacylglycerol 17:0/17:0/17:0	95	10	30	12
Mono-alkyldiacylglycerol [SIM]	14	[M+NH4]+	SIM	Triacylglycerol 17:0/17:0/17:0	95	10	12	12
Mono-alkyldiacylglycerol [NL]	101	[M+NH4]+	NL, fatty acid	Triacylglycerol 17:0/17:0/17:0	95	10	30	12
Ubiquinone	1	[M+NH4]+	NL, m/z 197	Trihexosylceramide 17:0	95	10	30	12

## Sheet: Table S2
Table S2. Response factors used for calculation of lipid concentrations.
Lipid species	Response factor
PI(16:0/16:0)	0.886
PI(16:0_16:1)	0.886
PI(34:0)	0.886
PI(34:1)	0.886
PI(18:0_18:1)	0.886
PI(36:2)	0.886
PI(36:3)	0.886
PI(16:0_20:4)	0.886
PI(18:0_20:2)	0.886
PI(18:0_20:3)	0.886
PI(18:0_20:4)	0.886
PI(38:5)	0.886
PI(38:6)	0.886
PI(40:4)	0.886
PI(40:5)	0.886
PI(18:0_22:6)	0.886
CE(14:0)	0.3067
CE(15:0)	0.5086
CE(16:0)	0.7105
CE(16:1)	1.01293
CE(16:2)	2.10079
CE(17:0)	0.9124
CE(18:0)	1.1143
CE(18:1)	1.58862
CE(18:2)	3.29474
CE(18:3)	3.29474
CE(20:4)	4.48868
CE(20:5)	4.48868
CE(22:5)	5.68263
CE(22:6)	5.68263
AG(14:0)	15.3846
AG(14:1)	5.26316
AG(15:0)	15.3846
AG(15:1)	5.26316
AG(16:0)	15.3846
AG(16:1)	5.26316
AG(17:0)	15.3846
AG(17:1)	5.26316
AG(18:0)	15.3846
AG(18:1)	5.26316
AG(19:0)	15.3846
AG(19:1)	5.26316
AG(20:0)	15.3846
AG(20:1)	5.26316
DG(14:0_16:0)	0.5
DG(14:0_18:1)	0.5
DG(14:0_18:2)	0.5
DG(16:0_16:0)	1
DG(16:0_18:0)	0.5
DG(16:0_18:1)	0.5
DG(16:0_18:2)	0.5
DG(16:0_20:4)	0.5
DG(16:0_22:5)	0.5
DG(16:0_22:6)	0.5
DG(16:1_18:1)	0.5
DG(18:0_18:1)	0.5
DG(18:0_18:2)	0.5
DG(18:0_20:4)	0.5
DG(18:1_18:1)	1
DG(18:1_18:2)	0.5
DG(18:1_18:3)	0.5
DG(18:1_20:3)	0.5
DG(18:1_20:4)	0.5
DG(18:2_18:2)	1
TG(48:1) [NL-18:1]	0.333333
TG(48:2) [NL-16:0]	0.333333
TG(48:2) [NL-18:1]	0.333333
TG(48:3) [NL-18:2]	0.333333
TG(49:1) [NL-18:1]	0.333333
TG(50:1) [NL-14:0]	0.333333
TG(50:4) [NL-14:0]	0.333333
TG(48:2) [NL-14:1]	0.333333
TG(48:2) [NL-16:1]	0.333333
TG(50:3) [NL-14:1]	0.333333
TG(50:3) [NL-18:1]	0.666667
TG(49:1) [NL-15:0]	0.333333
TG(51:2) [NL-15:0]	0.333333
TG(48:0) [NL-16:0]	1
TG(50:0) [NL-18:0]	0.333333
TG(50:1) [NL-18:1]	0.333333
TG(50:2) [NL-18:2]	0.333333
TG(49:1) [NL-16:0]	0.333333
TG(50:2) [NL-18:1]	0.333333
TG(51:1) [NL-18:1]	0.333333
TG(51:2) [NL-18:2]	0.333333
TG(52:1) [NL-18:0]	0.333333
TG(52:2) [NL-16:0]	0.333333
TG(52:3) [NL-18:2]	0.333333
TG(52:4) [NL-16:0]	0.333333
TG(50:2) [NL-18:0]	0.333333
TG(50:3) [NL-16:1]	0.666667
TG(51:2) [NL-18:1]	0.333333
TG(52:3) [NL-16:1]	0.333333
TG(52:4) [NL-18:1]	0.333333
TG(53:2) [NL-17:0]	0.333333
TG(54:1) [NL-18:1]	0.333333
TG(54:2) [NL-18:0]	0.333333
TG(54:4) [NL-18:0]	0.333333
TG(54:3) [NL-18:1]	1
TG(54:4) [NL-18:2]	0.333333
TG(56:6) [NL-20:4]	0.333333
TG(58:8) [NL-22:6]	0.333333
TG(54:5) [NL-18:1]	0.333333
TG(54:6) [NL-18:2]	0.333333
TG(56:8) [NL-20:4]	0.333333
Note: for other lipid species, response factor is 1

## Sheet: Table S3
Table S3. Composition of monoalkyl-diacylglycerols in Alkyrol®.
TG(O) species	Relative proportion in Alkyrol®1 (%)2	Neutral loss fragments	Possible composition
TG(O-52:2)	36 ± 1.2	O-18:1, 16:0, 18:1	TG(O-18:1/16:0_18:1)
TG(O-54:3)	15 ± 0.3	O-18:1, 18:1	TG(O-18:1/18:1/18:1)
TG(O-54:2)	11 ± 0.3	O-16:0, O-18:1, 16:0, 18:0, 18:1, 20:1	TG(O-18:1/18:0_18:1)
			TG(O-18:1/16:0_20:1)
			TG(O-16:0/18:1_20:1)
TG(O-56:3)	9 ± 0.4	O-16:1, O-18:1, 18:1, 20:1, 22:1	TG(O-18:1/18:1_20:1)
			TG(O-16:1/18:1_22:1)
TG(O-58:3)	7 ± 0.4	O-18:1, 18:1, 22:1	TG(O-18:1/18:1_22:1)
TG(O-56:2)	6 ± 0.2	O-16:0, O-18:1, 16:0, 18:0, 18:1, 20:1, 22:1	TG(O-18:1/16:0_22:1)
			TG(O-16:0/18:1_22:1)
			TG(O-18:1/18:0_20:1)
TG(O-50:1)	4 ± 0.2	O-16:0, 16:0, 18:1	TG(O-16:0/16:0_18:1)
TG(O-52:1)	4 ± 0.1	O-18:0, O-18:1, 16:0, 18:0, 18:1	TG(O-18:1/16:0_18:0)
			TG(O-18:0/16:0_18:1)
TG(O-58:2)	3 ± 0.1	O-16:0, O-18:1, 16:0, 18:1, 20:1, 22:1, 24:1	TG(O-16:0/18:1_24:1)
			TG(O-18:1/16:0_24:1)
			TG(O-16:0/20:1_22:1)
TG(O-60:3)	3 ± 0.2	O-18:1, 18:1, 20:1, 22:1, 24:1	TG(O-18:1/18:1_24:1)
			TG(O-18:1/20:1_22:1)
TG(O-53:2)	2 ± 0.2	O-18:1, 16:0, 17:0, 18:1, 19:1	TG(O-18:1/17:0_18:1)
			TG(O-18:1/16:0_19:1)
TG(O-54:1)	1 ± 0.0	O-16:0, O-18:1, 16:0, 18:0, 18:1, 20:0, 20:1	TG(O-18:1/16:0_20:0)
			TG(O-18:1/18:0/18:0)
			TG(O-16:0/18:0_20:1)
			TG(O-16:0/18:1_20:0)

## Sheet: Table S4
Table S4. Composition of 1-O-alkylglyerols in Alkyrol®.
Alkylglycerol (AG) species	Relative proportion in Alkyrol®1 (%)2
AG(14:0)	1.1 ± 0.03
AG(14:1)	0.2 ± 0.00
AG(15:0)	0.6 ± 0.01
AG(15:1)	0.9 ± 0.04
AG(16:0)	14.6 ± 0.56
AG(16:1)	9.0 ± 0.29
AG(17:0)	1.8 ± 0.05
AG(17:1)	2.5 ± 0.16
AG(18:0)	5.8 ± 0.28
AG(18:1)	59.9 ± 0.39
AG(19:0)	0.4 ± 0.02
AG(19:1)	0.9 ± 0.06
AG(20:0)	0.2 ± 0.02
AG(20:1)	2.1 ± 0.03

## Sheet: Table S5
Table S5. Effects of shark liver oil supplementation on plasma lipid classes.
Lipid1	Baseline_(Intercept)	Fold change [SLO_vs_Placebo]	P value_treatment effect1 [SLO_vs_Placebo]	BH2 corrected P value_treatment effect [SLO_vs_Placebo]
dhCer	1569.2
Cer	7308.66	0.844665	0.00307555	0.00447353
HexCer	14464.6
Hex2Cer	6453.77
Hex3Cer	1475.82
GM3	5248.12
SM	305546	0.926405	0.0183891	0.0183891
PC	1.85833e+06	0.807362	2.77499e-05	7.39997e-05
PC(O)	72198.5	1.39145	3.62061e-09	1.93099e-08
PC(P)	35960
LPC	178100
LPC(O)	1056.84	1.23529	1.62256e-06	6.49024e-06
PE	26257.5	0.753625	0.00367084	0.00451795
PE(O)	3908.95	2.61844	5.40719e-11	4.32575e-10
PE(P)	29421.9	1.2852	0.000395845	0.000904788
LPE	10252.8
PI	33210.3	0.736822	2.47702e-05	7.39997e-05
LPI	1982.1	0.84721	0.00267466	0.00427946
PS	1360.17
PG	194.341	0.69569	0.0110419	0.0117781
COH	980674	0.887432	0.00735072	0.00840082
CE	1.51653e+06	0.851437	0.00157598	0.00280174
DG	34758.3	0.628626	0.00062228	0.00124456
TG	401100	0.729717	0.00341797	0.00451795
TG(O)	10666.3	7.65064	2.37498e-15	3.79997e-14

## Sheet: Table S6
Table S6. Effects of shark liver oil supplementation on plasma lipid species.
Lipid#	Lipid1	Baseline_(Intercept)	Fold change [SLO_vs_Placebo]	P value_treatment effect1 [SLO_vs_Placebo]	BH2 corrected P value_treatment effect [SLO_vs_Placebo]
1	dhCer(d18:0/16:0)	69.3608
2	dhCer(d18:0/18:0)	94.6344
3	dhCer(d18:0/20:0)	56.1862
4	dhCer(d18:0/22:0)	290.523	0.927489	0.442132	0.442132
5	dhCer(d18:0/24:0)	652.323	0.854572	0.0661821	0.0692502
6	dhCer(d18:0/24:1)	371.22
7	Cer(d18:1/16:0)	301.826	0.879212	0.0146962	0.018
8	Cer(d18:1/18:0)	121.264
9	Cer(d18:1/20:0)	144.702
10	Cer(d18:1/22:0)	1032.4	0.815356	0.003256	0.00485328
11	Cer(d18:1/24:0)	4144.31	0.778253	0.000103416	0.000220808
12	Cer(d18:1/24:1)	1510.33
13	HexCer(d18:1/16:0)	1868.41
14	HexCer(d18:1/18:0)	220.259
15	HexCer(d18:1/20:0)	288.116
16	HexCer(d18:1/22:0)	3365.43
17	HexCer(d18:1/24:0)	5196.24	0.899529	0.0139343	0.0172002
18	HexCer(d18:1/24:1)	3536.18	1.1041	0.0326438	0.036973
19	Hex2Cer(d18:1/16:0)	5915.78
20	Hex2Cer(d18:1/18:0)	90.6701
21	Hex2Cer(d18:1/20:0)	54.4314
22	Hex2Cer(d18:1/24:0)	382.202
23	Hex3Cer(d18:1/16:0)	651.71
24	Hex3Cer(d18:1/18:0)	115.422
25	Hex3Cer(d18:1/20:0)	40.5124
26	Hex3Cer(d18:1/22:0)	130.369
27	Hex3Cer(d18:1/24:0)	174.555
28	Hex3Cer(d18:1/24:1)	374.333
29	GM3(d18:1/16:0)	995.992	0.897284	0.0255736	0.0296017
30	GM3(d18:1/18:0)	973.768
31	GM3(d18:1/20:0)	352.97
32	GM3(d18:1/22:0)	733.318	0.8295	0.0031074	0.00471139
33	GM3(d18:1/24:0)	648.623	0.852852	0.0101829	0.0131432
34	GM3(d18:1/24:1)	1507.65	1.09256	0.169587	0.170125
35	SM(d17:1/14:0)	317.133	0.813318	0.000307511	0.000599835
36	SM(d18:0/14:0)	498.314	0.837031	0.00206473	0.00331563
37	SM(d18:1/14:0)/SM(d16:1/16:0)	12266.4	0.869755	0.00257621	0.00400162
38	SM(d18:2/14:0)	860.652	0.798648	0.000120116	0.000248083
39	SM(d17:1/16:0)	6731.84
40	SM(d18:0/16:0)	4972.92
41	SM(d18:1/16:0)	119252
42	SM(d18:2/16:0)	18362.6
43	SM(35:1)	3509.41
44	SM(35:2)	679.626
45	SM(d18:1/18:0)/SM(d16:1/20:0)	26104.3
46	SM(d18:2/18:0)	10614.9
47	SM(d18:2/18:1)	768.011
48	SM(37:2)	681.625	1.2624	0.000533942	0.00100432
49	SM(d18:1/20:0)/SM(d16:1/22:0)	28620.3	0.862904	0.000109331	0.000228798
50	SM(d18:2/20:0)	13348.1	0.911207	0.0121896	0.015225
51	SM(d16:1/23:0)/SM(d17:1/22:0)	8605.73
52	SM(41:1)	14902.6	0.891225	0.00412319	0.00603208
53	SM(41:2)	8145.06	0.907792	0.00906264	0.0119325
54	SM(d18:1/24:0)	25915	0.868044	0.00126623	0.00219851
55	PC(28:0)	262.94	0.474137	0.00102539	0.00180014
56	PC(14:0_16:0)	3430.42	0.652814	0.00222111	0.00352699
57	PC(31:0)	1246.18
58	PC(16:0_16:0)	13186.3	0.877029	0.0182901	0.0218101
59	PC(32:1)	24461.3	0.714131	0.000228676	0.00044883
60	PC(32:2)	6345.81	0.787017	0.000342352	0.000659654
61	PC(33:0)	2220.17
62	PC(33:1)	5702.26
63	PC(33:2)	3470.52
64	PC(16:0_18:0)	48140.9	0.844066	0.00699574	0.00969585
65	PC(16:0_18:1)	242642	0.762143	3.07182e-05	7.08538e-05
66	PC(16:0_18:2)	411115	0.821367	0.000135206	0.000273879
67	PC(34:3)	15124.2	0.7531	0.000708852	0.00130231
68	PC(14:0_20:4)	1569.96	0.731882	0.00213644	0.00340968
69	PC(34:5)	171.395
70	PC(35:1)	9029.43
71	PC(35:2)	12656.9
72	PC(35:3)	2291.38
73	PC(15:0_20:4)	1078.66
74	PC(35:5)	166.666
75	PC(36:0)	360.073	0.869528	0.0461867	0.0498123
76	PC(18:0_18:1)	60599.9	0.769094	0.00327688	0.00486148
77	PC(18:0_18:2)	249213	0.849691	0.00999191	0.0129936
78	PC(18:1_18:1)	29366.3
79	PC(18:1_18:2)	43112.1
80	PC(16:0_20:3)	99091.2	0.686321	5.70441e-06	1.46552e-05
81	PC(36:4) (a)	17348.5	0.870057	0.139093	0.139979
82	PC(36:4) (b)	5591.65	0.580394	0.00071923	0.00131374
83	PC(16:0_20:4)	150274	0.824502	0.000433295	0.000824827
84	PC(36:5)	25865.8	0.788617	0.0339352	0.0382983
85	PC(14:0_22:6)	906.933
86	PC(15-MHDA_20:4)\PC(17:0_20:4)	6995.78
87	PC(15:0_22:6)	717.639
88	PC(38:2)	9308.84	0.821457	0.000208062	0.000410923
89	PC(18:0_20:3)	44897.8	0.684928	0.000123851	0.000254137
90	PC(38:4)	99948.3	0.821169	0.000309985	0.000600952
91	PC(38:5) (a)	36385.1	0.728165	1.88074e-06	5.16794e-06
92	PC(38:5) (b)	22219.9	0.799238	0.015806	0.0192103
93	PC(18:2_20:4)	8984.43	0.884104	0.0443982	0.0483787
94	PC(16:0_22:6)	71278.4	0.891553	0.0181147	0.0216827
95	PC(16:1_22:6)	602.899
96	PC(18:2_20:5)	823.45
97	PC(38:7) (c)	428.771
98	PC(39:5)	411.185
99	PC(39:6)	2449.12
100	PC(18:0_22:4)	2878.25	0.665428	3.85304e-06	1.00625e-05
101	PC(20:0_20:4)	390.36	0.793245	9.76113e-05	0.000209831
102	PC(18:0_22:5)	8351.68	0.662172	1.20955e-05	2.94013e-05
103	PC(18:0_22:6)	27360.7	0.853701	0.0101901	0.0131432
104	PC(40:7)	4682.12
105	PC(40:8)	1449.77
106	PC(O-16:0/16:0)	2863.13	1.17057	0.000112353	0.000233577
107	PC(O-32:1)	1069.67	3.1507	1.04123e-19	4.20463e-18
108	PC(O-32:2)	92.5455	2.79	2.34717e-10	9.88939e-10
109	PC(O-34:1)	6135.06	1.4992	4.14368e-10	1.7229e-09
110	PC(O-34:2)	5615.6	1.4687	6.01615e-05	0.000132021
111	PC(O-34:4)	155.943	2.48104	7.03149e-08	2.2444e-07
112	PC(O-35:4)	219.705
113	PC(O-36:0)	71.7811	0.884907	0.0321399	0.0366615
114	PC(O-18:0/18:1)	604.847	1.41615	1.9953e-07	6.12151e-07
115	PC(O-18:1/18:1)	1235.86	3.20113	8.84433e-17	9.98145e-16
116	PC(O-18:0/18:2)	1421.57
117	PC(O-18:1/18:2)	2964.46	1.98524	2.11997e-09	7.70013e-09
118	PC(O-16:0/20:3)	3517.96
119	PC(O-16:0/20:4)	13893.6
120	PC(O-36:5)	1616.91	1.71851	1.05666e-05	2.60864e-05
121	PC(O-18:0/20:4)	6242.24
122	PC(O-38:5)	16166.8	1.70554	1.03242e-14	8.1561e-14
123	PC(O-40:5) (a)	716.984	1.46331	7.5164e-10	2.93232e-09
124	PC(O-40:5) (b)	1968.76	1.19875	6.25747e-05	0.000135436
125	PC(O-18:0/22:6)	1557.01	1.14329	0.00678552	0.00944592
126	PC(O-40:7)	3411.48	1.84765	5.74841e-12	3.0275e-11
127	PC(P-16:0/14:0)	745.682	0.909022	0.0484335	0.0518813
128	PC(P-16:0/16:0)	1896.34
129	PC(P-16:0/16:1)	341.219	1.30689	3.0328e-07	9.12728e-07
130	PC(P-16:0/18:1)	3431.91
131	PC(P-16:0/18:2)	6941.06
132	PC(P-16:0/18:3)	161.161
133	PC(P-16:0/20:4)	8728.72	0.891339	0.0389599	0.0431976
134	PC(P-16:0/20:5)	925.735
135	PC(P-16:0/22:6)	1542.42
136	PC(P-18:0/18:2)	1401.55
137	PC(P-18:0/20:4)	2282.83
138	PC(P-38:5) (a)	2431.25	1.3561	0.00133711	0.00229635
139	PC(P-38:5) (b)	3598.87	1.1072	0.0732125	0.0761025
140	PC(P-18:0/22:6)	513.043
141	PC(P-18:1/18:1)	643.857	1.18964	0.0120667	0.0151313
142	LPC(14:0)	1658.01	0.736516	0.00382992	0.00562909
143	LPC(15:0)	817.298
144	LPC(16:0)	82553.1	0.863867	0.00932866	0.0121812
145	LPC(16:1)	2718.51	0.86795	0.0322529	0.0366615
146	LPC(17:0)	1508.47
147	LPC(17:1)	334.605
148	LPC(18:0)	21752.3	0.874109	0.0134458	0.0166622
149	LPC(18:1)	19987.4
150	LPC(18:2)	28984.7
151	LPC(18:3)	735.639
152	LPC(20:0)	133.565
153	LPC(20:1)	255.289	1.08887	0.0228663	0.0266633
154	LPC(20:2)	485.766
155	LPC(20:3)	3328.78	0.834385	0.0054773	0.00776156
156	LPC(20:4)	7090.31
157	LPC(20:5)	1094.38
158	LPC(22:5)	814.577	0.870194	0.0194582	0.022858
159	LPC(22:6)	2124.66
160	LPC(O-16:0)	413.316	1.15944	0.00264237	0.00407312
161	LPC(O-18:0)	118.03
162	LPC(O-18:1)	285.609	1.74989	1.20705e-12	6.6917e-12
163	LPC(O-22:0)	33.9347	0.894402	0.035618	0.0399124
164	LPC(O-22:1)	27.4032	1.1534	0.0188341	0.0223268
165	LPC(O-24:0)	70.7592	0.889992	0.029027	0.0332338
166	LPC(O-24:1)	83.0657
167	LPC(O-24:2)	11.0193
168	PE(32:1)	55.0472	0.721173	0.069579	0.0725643
169	PE(16:0_18:1)	1254.95	0.730628	0.0109406	0.0138844
170	PE(16:0_18:2)	1938.32	0.705491	0.00796887	0.0107614
171	PE(16:0_20:4)	2096.52	0.73587	0.00180827	0.00294543
172	PE(16:0_22:6)	2993.8
173	PE(18:0_18:1)	1223.26	0.802591	0.11481	0.116656
174	PE(18:0_20:3) (a)	606.205	0.641852	0.000595646	0.00110073
175	PE(18:0_20:4)	5383.7	0.725748	0.000551813	0.00102572
176	PE(40:5)	140.829	0.726197	0.00325433	0.00485328
177	PE(18:0_22:4)	125.935	0.603561	0.000179274	0.000360832
178	PE(18:0_22:6)	2024.22
179	PE(36:2)	4634.08	0.719183	0.0104972	0.0134296
180	PE(36:3)	1553.71	0.724773	0.00820204	0.0110291
181	PE(38:5)	1506.34	0.742549	0.000929782	0.00165063
182	PE(40:7)	387.143
183	PE(O-34:1)	285.94	6.81648	3.23601e-19	1.1362e-17
184	PE(O-16:0/18:2)	214.543	4.31515	1.24552e-14	9.59958e-14
185	PE(O-36:5)	158.678	3.12377	1.68906e-10	7.4131e-10
186	PE(O-16:0/20:4)	1026.17	1.73708	3.5626e-06	9.43608e-06
187	PE(O-18:0/22:5)	160.304	1.6938	1.75655e-06	4.86903e-06
188	PE(O-38:4)	566.842	1.44376	0.00579889	0.00814422
189	PE(O-38:5)	799.584	2.67429	1.7345e-10	7.50825e-10
190	PE(O-18:1/22:6)	391.564	5.12835	3.61964e-18	6.02003e-17
191	PE(P-16:0/18:1)	594.938	1.58693	4.37535e-07	1.29216e-06
192	PE(P-16:0/18:2)	1249.8
193	PE(P-16:0/20:4)	4295.76
194	PE(P-16:0/20:5)	393.961
195	PE(P-16:0/22:4)	226.172	0.859789	0.0103346	0.0132754
196	PE(P-16:0/22:5)	798.827
197	PE(P-16:0/22:6)	3064.17	1.32522	1.87856e-05	4.39722e-05
198	PE(P-18:0/18:1)	650.691
199	PE(P-18:0/18:2)	1576.76
200	PE(P-18:0/20:4)	4748.91	0.892542	0.137549	0.138867
201	PE(P-18:0/20:5)	822.168
202	PE(P-18:0/22:4)	151.107	0.738607	5.03128e-05	0.000113563
203	PE(P-18:0/22:5)	499.205
204	PE(P-18:0/22:6)	1861.5
205	PE(P-18:1/18:1)	608.811	5.10378	1.56786e-18	3.09652e-17
206	PE(P-18:1/18:2)	951.303	2.21254	1.2845e-10	5.79859e-10
207	PE(P-18:1/20:4)	3256.61	1.63616	6.29429e-07	1.80818e-06
208	PE(P-18:1/20:5)	331.627	2.03693	3.46275e-05	7.9292e-05
209	PE(P-18:1/22:4)	60.9905	1.55317	4.39891e-08	1.43305e-07
210	PE(P-18:1/22:5)	247.43	2.36902	7.43214e-13	4.34918e-12
211	PE(P-18:1/22:6)	1567.59	2.96195	2.04218e-15	1.8438e-14
212	PE(P-20:0/18:1)	73.2284
213	PE(P-20:0/18:2)	156.583	0.901931	0.120932	0.122482
214	PE(P-20:0/20:4)	321.888	0.848805	0.00149009	0.00251801
215	PE(P-20:0/22:6)	124.507
216	PE(P-20:1/20:4)	161.065	2.35793	9.57923e-06	2.40241e-05
217	PE(P-20:1/22:6)	116.54	3.59992	4.36886e-11	2.06054e-10
218	LPE(16:0)	1608.53	0.87063	0.0373166	0.041668
219	LPE(18:0)	1948.2	0.85097	0.0164412	0.0198298
220	LPE(18:1)	2013.77
221	LPE(18:2)	2786.33
222	LPE(20:4)	982.427
223	LPE(22:6)	864.183	1.20591	0.00168348	0.00277072
224	PI(16:0/16:0)	169.02	0.571215	0.00168127	0.00277072
225	PI(16:0_16:1)	381.391	0.531135	0.000484613	0.000916992
226	PI(34:0)	65.1487	0.671594	0.00235293	0.00369914
227	PI(34:1)	2910.97	0.655242	0.000108179	0.000227896
228	PI(18:0_18:1)	2339.23	0.824011	0.0469991	0.050516
229	PI(36:2)	5763.08	0.812458	0.0016304	0.00271161
230	PI(36:3)	1239.58	0.69539	0.000106159	0.000225142
231	PI(16:0_20:4)	1528.41	0.615993	0.000134623	0.000273879
232	PI(18:0_20:2)	175.561	0.762017	0.000905072	0.00161583
233	PI(18:0_20:3)	2162.95	0.691891	1.77583e-05	4.21926e-05
234	PI(18:0_20:4)	13471	0.755044	4.14184e-05	9.41597e-05
235	PI(38:5)	969.448	0.720025	0.000190265	0.000380529
236	PI(38:6)	226.354	0.745388	0.00273325	0.00417249
237	PI(40:4)	151.635	0.678725	6.51142e-06	1.65936e-05
238	PI(40:5)	466.978	0.671392	1.4201e-05	3.39963e-05
239	PI(18:0_22:6)	581.31	0.795682	0.00537619	0.00765259
240	LPI(18:0)	648.348	0.816141	0.00876008	0.011631
241	LPI(18:1)	440.806	0.8719	0.11431	0.116522
242	LPI(18:2)	360.25	0.859945	0.0197147	0.0230735
243	LPI(20:4)	502.316
244	PS(36:1)	613.203
245	PS(38:4)	622.546	0.587277	0.00206702	0.00331563
246	PS(40:6)	97.218	0.758603	0.00511241	0.00731005
247	PG(36:2)	194.341	0.69569	0.0110419	0.013957
248	COH	980674	0.887432	0.00735072	0.0100993
249	CE(14:0)	37180	0.675908	0.000892527	0.00160249
250	CE(15:0)	19034.1	0.810765	0.0180906	0.0216827
251	CE(16:0)	227687	0.894494	0.00605516	0.00846651
252	CE(16:1)	68334.1	0.704494	0.000543698	0.00101662
253	CE(16:2)	2671.93	0.762799	0.00311607	0.00471139
254	CE(17:0)	57378.8	0.884798	0.00879854	0.0116332
255	CE(18:0)	29756.3	0.876678	0.0343192	0.0385939
256	CE(18:1)	318299	0.841372	0.00505338	0.00725849
257	CE(18:2)	413199	0.905556	0.048938	0.0521066
258	CE(18:3)	75827.3	0.739317	0.0024107	0.00377119
259	CE(20:4)	164481	0.879116	0.0280354	0.0322153
260	CE(20:5)	62094.2	0.799459	0.0407683	0.0450447
261	CE(22:5)	1584.77	0.808523	5.77061e-05	0.000128416
262	CE(22:6)	20258.1
263	DG(14:0_16:0)	94.0939
264	DG(14:0_18:1)	921.111	0.452206	0.000195476	0.000388493
265	DG(14:0_18:2)	271.074	0.409025	5.35174e-05	0.00011994
266	DG(16:0_16:0)	491.579	0.289181	0.0458347	0.0497723
267	DG(16:0_18:0)	20.7285
268	DG(16:0_18:1)	5953.74	0.455922	0.00258332	0.00400162
269	DG(16:0_18:2)	2238.47	0.509698	0.00335647	0.00495628
270	DG(16:0_20:4)	465.29	0.701742	0.0188648	0.0223268
271	DG(16:0_22:5)	137.857	0.600155	0.00561871	0.0079264
272	DG(16:0_22:6)	243.161
273	DG(16:1_18:1)	2232.41	0.585325	0.00152053	0.00255579
274	DG(18:0_18:1)	1603.27
275	DG(18:0_18:2)	529.43	0.708445	0.0537367	0.056792
276	DG(18:0_20:4)	214.658	0.834207	0.0489736	0.0521066
277	DG(18:1_18:1)	9990.34	0.663764	0.00171345	0.00280544
278	DG(18:1_18:2)	5603.05	0.714078	0.00187658	0.00304102
279	DG(18:1_18:3)	978.918	0.726328	0.00854907	0.0113988
280	DG(18:1_20:3)	654.408	0.77593	0.0379449	0.0422204
281	DG(18:1_20:4)	1605.34
282	DG(18:2_18:2)	677.843	0.697117	0.0241476	0.0280538
283	TG(48:0) [NL-16:0]	3694.11	0.503848	0.015591	0.0190222
284	TG(48:1) [NL-18:1]	12220.1	0.496828	0.0007342	0.00133337
285	TG(48:2) [NL-14:1]	1741.87	0.537217	0.00795676	0.0107614
286	TG(48:2) [NL-16:0]	6239.86	0.509742	0.00157103	0.0026267
287	TG(48:2) [NL-16:1]	4923.64	0.524221	0.00321171	0.00483286
288	TG(48:2) [NL-18:1]	7672.94	0.48661	0.000943874	0.00166628
289	TG(48:3) [NL-18:2]	2618.04	0.511917	0.00132127	0.00228153
290	TG(49:1) [NL-15:0]	2147.33	0.587554	0.00484959	0.00699759
291	TG(49:1) [NL-16:0]	3145.77	0.671124	0.044151	0.0482758
292	TG(49:1) [NL-18:1]	2554.13	0.678167	0.0419114	0.0461464
293	TG(50:0) [NL-18:0]	5919.79	0.527741	0.019265	0.0227155
294	TG(50:1) [NL-14:0]	1075.04	0.555837	0.00267519	0.00410369
295	TG(50:1) [NL-18:1]	35933.8	0.625097	0.00452155	0.00655417
296	TG(50:2) [NL-18:0]	638.805	0.60367	0.0125697	0.0156379
297	TG(50:2) [NL-18:1]	33787.7	0.639248	0.00135457	0.00231375
298	TG(50:2) [NL-18:2]	9647.29	0.689711	0.0117667	0.0148139
299	TG(50:3) [NL-14:1]	428.7	0.723967	0.0460005	0.0497813
300	TG(50:3) [NL-16:1]	3823.34	0.701088	0.0106056	0.0135136
301	TG(50:3) [NL-18:1]	3855.99	0.655726	0.00107077	0.0018694
302	TG(50:4) [NL-14:0]	1680.34	0.637693	0.00416919	0.00607127
303	TG(51:1) [NL-18:1]	3134.98	0.74833	0.109007	0.111476
304	TG(51:2) [NL-15:0]	1322.64	0.800914	0.0771419	0.0799241
305	TG(51:2) [NL-18:1]	5713.34	0.786582	0.0576411	0.0607153
306	TG(51:2) [NL-18:2]	3594.88	0.730018	0.0276078	0.0318396
307	TG(52:1) [NL-18:0]	19382.9	0.64042	0.0159762	0.0193429
308	TG(52:2) [NL-16:0]	92486.3	0.788133	0.00910382	0.011937
309	TG(52:3) [NL-16:1]	7510.34
310	TG(52:3) [NL-18:2]	34147.5	0.859502	0.042593	0.046734
311	TG(52:4) [NL-16:0]	13172.1
312	TG(52:4) [NL-18:1]	10284.9
313	TG(53:2) [NL-17:0]	3998.64
314	TG(54:1) [NL-18:1]	1893.46	0.685891	0.102826	0.10584
315	TG(54:2) [NL-18:0]	12484.6	0.793909	0.0869206	0.0897612
316	TG(54:3) [NL-18:1]	10745.4
317	TG(54:4) [NL-18:0]	1065.47
318	TG(54:4) [NL-18:2]	7809.77
319	TG(54:5) [NL-18:1]	5691.95
320	TG(54:6) [NL-18:2]	570.129
321	TG(56:6) [NL-20:4]	1603.78
322	TG(56:8) [NL-20:4]	378.738
323	TG(58:8) [NL-22:6]	1107.28
324	TG(O-50:1) [NL-O-16:0]	32.5332	8.82771	2.24086e-14	1.60935e-13
325	TG(O-50:1) [NL-O-16:1]	7.5204	14.4282	4.73682e-15	3.93904e-14
326	TG(O-50:1) [NL-16:0]	844.86	13.7581	4.65345e-17	5.65573e-16
327	TG(O-50:1) [NL-O-18:0]	9.88	3.66898	4.25066e-09	1.47605e-08
328	TG(O-50:1) [NL-O-18:1]	60.3188	21.0829	3.85374e-18	6.08891e-17
329	TG(O-50:1) [NL-18:1]	538.746	11.8228	2.66948e-15	2.27988e-14
330	TG(O-50:1) [SIM]	448.967	11.084	1.19168e-15	1.17678e-14
331	TG(O-50:3) [NL-18:2]	13.2187	43.3568	5.17942e-19	1.2276e-17
332	TG(O-50:3) [SIM]	145.038	6.66852	1.80643e-20	1.42708e-18
333	TG(O-52:0) [NL-16:0]	60.8107	8.26381	1.55143e-11	7.78179e-11
334	TG(O-52:0) [SIM]	554.873	4.67924	2.68126e-11	1.30351e-10
335	TG(O-52:1) [NL-O-16:0]	15.8915	19.2834	9.11801e-14	5.88018e-13
336	TG(O-52:1) [NL-O-16:1]	3.92562	9.26459	1.12656e-12	6.35702e-12
337	TG(O-52:1) [NL-16:0]	728.101	10.6246	3.46362e-13	2.14608e-12
338	TG(O-52:1) [NL-O-18:0]	115.215	6.03537	5.79875e-10	2.29051e-09
339	TG(O-52:1) [NL-O-18:1]	69.1303	24.7895	3.25912e-16	3.43294e-15
340	TG(O-52:1) [NL-18:0]	365.937	33.3059	1.53286e-16	1.67029e-15
341	TG(O-52:1) [NL-18:1]	845.036	11.9642	6.36806e-13	3.79681e-12
342	TG(O-52:1) [SIM]	950.708	8.89294	2.39205e-14	1.67975e-13
343	TG(O-52:2) [NL-O-16:0]	28.2975	10.7661	2.40282e-17	3.16371e-16
344	TG(O-52:2) [NL-O-16:1]	18.4369	22.4227	6.54841e-15	5.30589e-14
345	TG(O-52:2) [NL-16:0]	841.796	20.7597	8.16722e-20	4.20463e-18
346	TG(O-52:2) [NL-O-18:0]	22.041	4.39764	1.51245e-10	6.73147e-10
347	TG(O-52:2) [NL-O-18:1]	240.693	29.748	1.06446e-19	4.20463e-18
348	TG(O-52:2) [NL-18:1]	1411.48	34.2952	5.21045e-20	3.293e-18
349	TG(O-52:2) [SIM]	1555.91	23.9934	4.18044e-19	1.20363e-17
350	TG(O-53:2) [NL-O-16:0]	0.984831	10.1763	3.70446e-07	1.10435e-06
351	TG(O-53:2) [NL-O-16:1]	1.16489	4.67951	2.42276e-06	6.48807e-06
352	TG(O-53:2) [NL-16:0]	595.768
353	TG(O-53:2) [NL-16:1]	26.2505	2.96072	8.03556e-08	2.53924e-07
354	TG(O-53:2) [NL-O-18:0]	17.1906	43.8118	5.43872e-19	1.2276e-17
355	TG(O-53:2) [NL-O-18:1]	13.0472	37.4489	2.33302e-17	3.16371e-16
356	TG(O-53:2) [NL-18:0]	55.4228	4.11157	2.05869e-09	7.56448e-09
357	TG(O-53:2) [NL-18:1]	1301.04	1.50098	0.00732465	0.0100993
358	TG(O-53:2) [NL-19:0]	0.271443	157.028	0.000837344	0.001512
359	TG(O-53:2) [NL-19:1]	7.1262	45.9899	1.46933e-17	2.21099e-16
360	TG(O-53:2) [SIM]	1353.57	1.39814	0.0513834	0.0544871
361	TG(O-54:1) [NL-O-16:0]	0.753399	7.7428	1.61215e-06	4.50831e-06
362	TG(O-54:1) [NL-16:0]	105.691	3.16575	1.99623e-06	5.39152e-06
363	TG(O-54:1) [NL-O-18:0]	22.4147	9.01526	5.37564e-10	2.15026e-09
364	TG(O-54:1) [NL-O-18:1]	9.10911	29.6132	4.3308e-14	2.91177e-13
365	TG(O-54:1) [NL-18:0]	110.787	33.12	3.5727e-14	2.45429e-13
366	TG(O-54:1) [NL-18:1]	178.978	7.31208	5.08364e-10	2.05953e-09
367	TG(O-54:1) [NL-20:0]	7.36322	7.41783	3.96106e-09	1.39077e-08
368	TG(O-54:1) [NL-20:1]	9.61074	17.7083	4.00216e-12	2.18049e-11
369	TG(O-54:1) [NL-22:0]	0.64775	7.71073	4.64492e-07	1.35907e-06
370	TG(O-54:1) [NL-22:1]	1.77661	9.87032	4.48853e-08	1.44732e-07
371	TG(O-54:1) [SIM]	390.22	4.91734	1.57141e-09	5.98272e-09
372	TG(O-54:2) [NL-O-16:0]	0.85655	14.5747	0.000428584	0.000820803
373	TG(O-54:2) [NL-O-16:1]	2.49527	4.51628	5.02739e-06	1.30218e-05
374	TG(O-54:2) [NL-16:0]	114.644	14.9011	2.48519e-15	2.18144e-14
375	TG(O-54:2) [NL-O-18:0]	53.7441	5.15129	1.98382e-10	8.47146e-10
376	TG(O-54:2) [NL-O-18:1]	66.7318	77.9059	4.18984e-19	1.20363e-17
377	TG(O-54:2) [NL-18:0]	144.874	107.981	4.93445e-19	1.2276e-17
378	TG(O-54:2) [NL-18:1]	763.875	34.6305	2.7123e-18	5.04169e-17
379	TG(O-54:2) [NL-20:1]	29.5474	59.5939	3.32528e-17	4.20316e-16
380	TG(O-54:2) [NL-22:1]	0.770946	40.4354	2.84607e-08	9.56763e-08
381	TG(O-54:2) [SIM]	993.957	23.8108	3.02106e-18	5.30364e-17
382	TG(O-54:3) [NL-O-16:0]	0.44941	7.35382	5.59531e-07	1.62213e-06
383	TG(O-54:3) [NL-O-16:1]	2.40257	7.20297	4.42025e-10	1.81402e-09
384	TG(O-54:3) [NL-16:0]	26.1156	9.6175	6.92747e-16	7.06155e-15
385	TG(O-54:3) [NL-O-18:0]	12.6474	3.81918	6.06172e-12	3.14017e-11
386	TG(O-54:3) [NL-O-18:1]	74.957	36.071	5.08342e-21	5.35453e-19
387	TG(O-54:3) [NL-18:0]	16.928	62.1702	1.41108e-18	2.97268e-17
388	TG(O-54:3) [NL-18:1]	498.386	49.8508	1.96976e-21	3.48649e-19
389	TG(O-54:3) [NL-20:1]	3.73	76.0596	2.23311e-17	3.16371e-16
390	TG(O-54:3) [SIM]	617.814	21.4979	2.20664e-21	3.48649e-19
391	TG(O-56:2) [NL-O-16:0]	0.367568	9.02646	8.94303e-07	2.54594e-06
392	TG(O-56:2) [NL-O-16:1]	0.548858	10.2335	1.18547e-05	2.90395e-05
393	TG(O-56:2) [NL-16:0]	98.4418	2.45752	6.80937e-06	1.72141e-05
394	TG(O-56:2) [NL-16:1]	16.2225
395	TG(O-56:2) [NL-O-18:0]	1.56877	6.25364	9.41282e-07	2.65576e-06
396	TG(O-56:2) [NL-O-18:1]	3.84402	19.8652	7.73079e-10	2.97918e-09
397	TG(O-56:2) [NL-18:0]	15.525	33.2353	1.87159e-14	1.3754e-13
398	TG(O-56:2) [NL-18:1]	162.801	4.99797	3.53858e-09	1.25639e-08
399	TG(O-56:2) [NL-20:0]	2.45832	19.4774	9.93909e-13	5.71046e-12
400	TG(O-56:2) [NL-20:1]	9.29849	53.2724	1.49828e-15	1.39252e-14
401	TG(O-56:2) [NL-22:0]	0.567128	8.0678	1.98589e-07	6.12151e-07
402	TG(O-56:2) [NL-22:1]	4.85351	23.2143	5.45349e-12	2.92085e-11
403	TG(O-56:2) [SIM]	419.125	3.09151	2.74844e-07	8.35103e-07
404	TG(O-56:3) [NL-O-16:0]	0.227675	3.68635	0.00788891	0.0107614
405	TG(O-56:3) [NL-O-16:1]	0.356397	17.5232	1.72854e-09	6.50262e-09
406	TG(O-56:3) [NL-16:0]	38.3328	2.02536	1.94143e-06	5.28873e-06
407	TG(O-56:3) [NL-16:1]	18.8668	1.94364	1.91351e-05	4.4461e-05
408	TG(O-56:3) [NL-O-18:0]	0.841989	6.44429	9.50429e-09	3.22941e-08
409	TG(O-56:3) [NL-O-18:1]	4.39056	47.1392	1.59361e-14	1.199e-13
410	TG(O-56:3) [NL-18:0]	4.64734	26.2182	3.14369e-13	1.98681e-12
411	TG(O-56:3) [NL-18:1]	128.784	17.5517	1.29418e-15	1.23927e-14
412	TG(O-56:3) [NL-20:1]	10.7284	109.608	7.69811e-17	9.00964e-16
413	TG(O-56:3) [NL-22:1]	0.921857	41.3028	4.33918e-13	2.63689e-12
414	TG(O-56:3) [SIM]	563.641	3.7701	5.27191e-11	2.44989e-10
415	TG(O-58:2) [NL-O-16:0]	0.207957	7.08304	6.15304e-05	0.000134094
416	TG(O-58:2) [NL-O-16:1]	0.189617	7.47655	1.30129e-05	3.13899e-05
417	TG(O-58:2) [NL-16:0]	58.7514	1.31914	0.0610096	0.0640499
418	TG(O-58:2) [NL-O-18:0]	0.325469	6.6329	1.86603e-05	4.39722e-05
419	TG(O-58:2) [NL-O-18:1]	1.04808	9.89412	3.53673e-08	1.17643e-07
420	TG(O-58:2) [NL-18:1]	128.134	1.54014	0.00793391	0.0107614
421	TG(O-58:2) [NL-20:1]	1.96401	4.7599	1.0016e-05	2.49216e-05
422	TG(O-58:2) [NL-22:1]	0.966389	21.5771	2.66012e-09	9.55223e-09
423	TG(O-58:2) [NL-24:1]	2.134	20.3444	1.95163e-11	9.63618e-11
424	TG(O-58:2) [SIM]	515.912	1.494	0.00827087	0.0110746
425	TG(O-58:3) [NL-O-16:1]	0.231179	19.8194	3.78673e-08	1.24647e-07
426	TG(O-58:3) [NL-16:0]	35.7692	1.18756	0.106027	0.108781
427	TG(O-58:3) [NL-O-18:0]	0.0970034	19.411	0.0140125	0.0172294
428	TG(O-58:3) [NL-O-18:1]	0.757271	39.54	7.54503e-11	3.45541e-10
429	TG(O-58:3) [NL-18:1]	151.453	3.03837	1.73639e-07	5.43267e-07
430	TG(O-58:3) [NL-20:1]	1.55765	34.5279	4.02658e-11	1.92788e-10
431	TG(O-58:3) [NL-22:1]	1.36537	97.3492	8.81046e-14	5.80022e-13
432	TG(O-58:3) [SIM]	350.885	2.0324	5.95931e-05	0.000131688
433	TG(O-60:3) [NL-O-18:1]	0.499494	19.8217	1.7949e-09	6.67279e-09
434	TG(O-60:3) [NL-18:1]	77.7294	1.87255	0.00142977	0.00242908
435	TG(O-60:3) [NL-20:1]	1.47275	5.06827	3.58332e-06	9.43608e-06
436	TG(O-60:3) [NL-22:1]	0.287925	27.3097	5.08312e-09	1.74594e-08
437	TG(O-60:3) [NL-24:1]	0.865743	82.1456	6.76048e-12	3.44566e-11
438	TG(O-60:3) [SIM]	249.637	1.68256	0.00223256	0.00352744

## Sheet: Table S7
Table S7. Effects of shark liver oil supplementation on white blood cell lipid classes.
Lipid1	Baseline_(Intercept)	Fold change [SLO_vs_Placebo]	P value_treatment effect1 [SLO_vs_Placebo]	BH2 corrected P value_treatment effect [SLO_vs_Placebo]
dhCer	5506.85	1.14112	0.0242759	0.0317454
Cer	11178.2	1.0639	0.00976756	0.017309
HexCer	6807.56
Hex2Cer	21913.1
Hex3Cer	2941.45	1.23457	0.0025809	0.00731256
GM3	16173.7	1.11591	0.0128985	0.019934
SM	164041	1.0761	0.0320569	0.0389262
PC(O)	108403	1.60744	2.16198e-14	3.67536e-13
PC(P)	14388	1.3053	1.64208e-08	1.39576e-07
LPC	6953.24
LPC(O)	686.339	1.371	2.13409e-06	9.06989e-06
PE	198449	0.94611	0.0720314	0.0765334
PE(O)	7695.92	1.28307	3.97218e-08	2.2509e-07
PE(P)	233849	1.14719	7.9616e-06	2.70694e-05
LPE	6022.46	1.06594	0.0813052	0.0813052
PI	69046.2
LPI	2371.41	1.10286	0.00871406	0.017309
PS	226331	1.07949	0.0155163	0.0219814
PG	1030.94
COH	971328	1.13647	0.00484516	0.0117668
CE	16188.2
DG	63319.2	1.13701	0.0101817	0.017309
TG	32218.4	1.31859	0.0519763	0.0589064

## Sheet: Table S8
Table S8. Effects of shark liver oil supplementation on white blood cell lipid species.
Lipid#	Lipid species1	Baseline_(Intercept)	Fold change [SLO_vs_Placebo]	P value_treatment effect1 [SLO_vs_Placebo]	BH2 corrected P value_treatment effect [SLO_vs_Placebo]
1	dhCer(d18:0/16:0)	269.705	1.13869	0.0388956	0.0495844
2	dhCer(d18:0/18:0)	471.241
3	dhCer(d18:0/20:0)	606.477
4	dhCer(d18:0/22:0)	1121.55	1.16403	0.0292428	0.0384532
5	dhCer(d18:0/24:0)	2046.65
6	dhCer(d18:0/24:1)	912.002	1.36086	0.000115365	0.000332173
7	Cer(d18:1/16:0)	2090.77
8	Cer(d18:1/18:0)	367.625
9	Cer(d18:1/20:0)	949.546
10	Cer(d18:1/22:0)	2568.41
11	Cer(d18:1/24:0)	2840.41
12	Cer(d18:1/24:1)	2205.03	1.18236	0.00181735	0.00394153
13	HexCer(d18:1/16:0)	1702.57
14	HexCer(d18:1/18:0)	117.772
15	HexCer(d18:1/20:0)	162.619
16	HexCer(d18:1/22:0)	1072.52
17	HexCer(d18:1/24:0)	1727.4
18	HexCer(d18:1/24:1)	1992.56
19	Hex2Cer(d18:1/16:0)	6583.4
20	Hex2Cer(d18:1/18:0)	323.316
21	Hex2Cer(d18:1/20:0)	883.754	1.05595	0.3548	0.377398
22	Hex2Cer(d18:1/22:0)	4799.66	1.06674	0.214932	0.231572
23	Hex2Cer(d18:1/24:0)	4544.63
24	Hex2Cer(d18:1/24:1)	4348.13
25	Hex3Cer(d18:1/16:0)	346.824	1.23035	0.023512	0.0321844
26	Hex3Cer(d18:1/18:0)	47.1493
27	Hex3Cer(d18:1/20:0)	142.384	1.12633	0.538322	0.554937
28	Hex3Cer(d18:1/22:0)	827.477	1.21169	0.0255773	0.0344469
29	Hex3Cer(d18:1/24:0)	732.053	1.13477	0.0971094	0.110322
30	Hex3Cer(d18:1/24:1)	909.669	1.3517	0.000857301	0.00204528
31	GM3(d18:1/16:0)	1757.43
32	GM3(d18:1/18:0)	370.214
33	GM3(d18:1/20:0)	1157.67	1.16281	0.0053426	0.00969798
34	GM3(d18:1/22:0)	3654.82	1.10406	0.0444523	0.0553995
35	GM3(d18:1/24:0)	2890.63
36	GM3(d18:1/24:1)	6206.71	1.16384	0.00423267	0.00812479
37	SM(d18:2/18:1)	175.731	1.19166	0.00175519	0.0038568
38	SM(37:2)	227.799	3.44717	1.89845e-17	7.92604e-16
39	SM(d16:1/23:0)/SM(d17:1/22:0)	5599.92	1.51914	1.07973e-12	1.00174e-11
40	SM(d17:1/14:0)	168.571
41	SM(d17:1/16:0)	4989.84	1.1043	0.0208697	0.0300451
42	SM(d17:1/24:1)	1865.42	1.09141	0.0728242	0.0856454
43	SM(d18:0/14:0)	348.265
44	SM(d18:0/16:0)	8378.33
45	SM(d18:1/14:0)/SM(d16:1/16:0)	8586.82
46	SM(d18:1/16:0)	18151.1	1.07814	0.0104276	0.0172257
47	SM(d18:1/17:0)/SM(d17:1/18:0)	2858.64	1.16295	6.65872e-05	0.000198572
48	SM(d18:1/18:0)/SM(d16:1/20:0)	12832.5
49	SM(d18:1/20:0)/SM(d16:1/22:0)	31478.6	1.07755	0.124633	0.13969
50	SM(d18:1/23:0)/SM(d17:1/24:0)	8636.75	1.10604	0.00957747	0.0165058
51	SM(d18:1/24:0)	43252.5
52	SM(d18:2/14:0)	250.669
53	SM(d18:2/16:0)	7792.13	1.10873	0.0134532	0.0209971
54	SM(d18:2/17:0)	278.945	1.1861	6.08185e-05	0.000184667
55	SM(d18:2/18:0)	2788.31	1.17046	0.00442383	0.00833878
56	SM(d18:2/20:0)	4299.9
57	PC(28:0)	119.44	0.651221	0.0104746	0.0172257
58	PC(14:0_16:0)	3992.11
59	PC(31:0)	3113.6
60	PC(16:0_16:0)	89202.8	1.11951	0.0028798	0.00585685
61	PC(32:1)	13889.4
62	PC(32:2)	1486.02	1.11646	0.00988777	0.0168496
63	PC(33:0)	7197.19	1.38028	9.18049e-06	3.40698e-05
64	PC(33:1)	4376.27	1.14382	0.00457327	0.00848595
65	PC(33:2)	658.499	1.13573	0.0234582	0.0321844
66	PC(16:0_18:0)	24010.1	1.20669	3.54391e-08	1.84948e-07
67	PC(16:0_18:1)	241299	1.05113	0.0304454	0.0396772
68	PC(16:0_18:2)	71804
69	PC(34:3)	3247.42
70	PC(14:0_20:4)	712.131	0.787626	0.00306115	0.00608586
71	PC(34:5)	44.8573
72	PC(35:1)	9216.95	1.12144	0.00039347	0.00105983
73	PC(35:2)	2808.82	1.1604	0.000111862	0.000327735
74	PC(35:3)	481.904	1.13973	0.0129619	0.0204211
75	PC(15:0_20:4)	632.759	1.50083	6.57508e-08	3.32739e-07
76	PC(35:5)	33.2626	1.40737	0.0115958	0.0186202
77	PC(36:0)	4876.94	1.14562	0.0139609	0.0212458
78	PC(18:0_18:1)	116513	1.07605	0.0128305	0.0204065
79	PC(18:1_18:1)	48268.5
80	PC(18:0_18:2)	50765	0.912821	0.0604981	0.0716538
81	PC(18:1_18:2)	16054.5
82	PC(16:0_20:3) (a)	1185.86	0.931262	0.2073	0.224799
83	PC(36:4) (a)	2406.64	0.910998	0.173801	0.192217
84	PC(36:4) (b)	1001.92
85	PC(16:0_20:4)	72442.7	0.888224	0.000472322	0.00123247
86	PC(36:5)	4275.63
87	PC(14:0_22:6)	146.791
88	PC(15-MHDA_20:4)\PC(17:0_20:4)	6144.13	1.32389	7.60239e-08	3.73412e-07
89	PC(15:0_22:6)	95.0685	1.70298	2.31914e-08	1.29099e-07
90	PC(38:2)	9602.8
91	PC(18:0_20:3)	11254.2	0.859485	0.0022684	0.00481779
92	PC(38:4)	87772.6	0.849135	1.13868e-05	3.96165e-05
93	PC(38:5) (a)	31789.7	0.852897	0.000593785	0.00150246
94	PC(38:5) (b)	7647.49	0.778089	0.0457316	0.0565717
95	PC(16:0_22:6)	8550.66
96	PC(16:1_22:6)	199.934
97	PC(18:2_20:4)	5090.5	0.839838	0.000841561	0.00203682
98	PC(18:2_20:5)	220.028	0.778197	0.0465215	0.0571257
99	PC(38:7) (c)	66.5697
100	PC(39:5)	921.905	1.16651	0.0056857	0.0102098
101	PC(39:6)	504.064
102	PC(18:0_22:4)	3224.66
103	PC(20:0_20:4)	3338.3	0.852507	0.0175581	0.0261804
104	PC(18:0_22:5)	8283.48	0.878259	0.000643734	0.00160453
105	PC(18:0_22:6)	5128.84
106	PC(40:7)	3292.1	0.882264	0.00230792	0.00481779
107	PC(40:8)	2265.78	0.708956	2.4011e-07	1.11384e-06
108	PC(O-16:0/16:0)	9588.41
109	PC(O-32:1)	1669.35	6.4756	4.60014e-20	3.84111e-18
110	PC(O-32:2)	158.229	7.57552	7.92973e-21	1.32426e-18
111	PC(O-34:1)	18087.7	2.16383	1.08384e-14	1.80747e-13
112	PC(O-34:2) (a)	3141.08	1.88162	1.08863e-10	8.07936e-10
113	PC(O-34:4)	359.168	4.10228	5.96425e-14	7.11449e-13
114	PC(O-35:4)	364.019	1.78195	3.67076e-10	2.55424e-09
115	PC(O-36:0)	1735.54	1.31569	1.12765e-05	3.96165e-05
116	PC(O-18:0/18:1)	1912.92	1.60623	2.38473e-09	1.475e-08
117	PC(O-18:1/18:1)	2105.44	3.3313	1.06688e-12	1.00174e-11
118	PC(O-18:0/18:2)	1099.82
119	PC(O-18:1/18:2)	2632.25	1.98643	9.41636e-06	3.41855e-05
120	PC(O-16:0/20:3)	2124.23	1.15114	0.00291089	0.00585685
121	PC(O-16:0/20:4)	18569.1	1.03494	0.317504	0.339892
122	PC(O-36:5)	1180.37	2.47856	1.12502e-06	4.69696e-06
123	PC(O-18:0/20:4)	10300
124	PC(O-38:5)	25226.9	1.90392	5.38056e-17	1.79711e-15
125	PC(O-40:5) (a)	745.044	2.19205	5.15816e-14	6.62625e-13
126	PC(O-40:5) (b)	1840.7	1.47986	9.09284e-11	7.23097e-10
127	PC(O-18:0/22:6)	945.975	1.10597	0.0289065	0.0383125
128	PC(O-40:7) (a)	2089.11	2.14304	4.28297e-12	3.7645e-11
129	PC(P-16:0/14:0)	123.294
130	PC(P-16:0/16:0)	1302.54
131	PC(P-16:0/16:1)	137.864	2.30081	2.72351e-14	3.79021e-13
132	PC(P-16:0/18:1)	1607.79	1.38353	5.30123e-06	2.05885e-05
133	PC(P-16:0/18:2)	808.479	1.33707	2.56479e-06	1.01981e-05
134	PC(P-16:0/18:3)	35.983	1.30211	0.0182597	0.0267489
135	PC(P-16:0/20:4)	5250.24	1.2145	2.97911e-05	9.75513e-05
136	PC(P-16:0/20:5)	302.897	1.37995	0.000226995	0.000631802
137	PC(P-16:0/22:6)	417.326	1.30438	1.81512e-05	6.06252e-05
138	PC(P-18:0/18:2)	185.577	1.29039	0.000772329	0.00189675
139	PC(P-18:0/20:4)	921.407	1.14108	0.0190108	0.027607
140	PC(P-38:5) (a)	1645.03
141	PC(P-38:5) (b)	1017.26	2.77672	2.94597e-09	1.75706e-08
142	PC(P-18:0/22:6)	85.0898	1.29919	0.000581754	0.00149466
143	PC(P-18:1/18:1)	263.248	1.43156	1.38548e-05	4.72194e-05
144	LPC(14:0)	18.8513
145	LPC(15:0)	18.6192
146	LPC(16:0)	2849.35
147	LPC(16:1)	34.1572
148	LPC(17:0)	93.3066
149	LPC(17:1)	6.51106
150	LPC(18:0)	2442.01
151	LPC(18:1)	698.521	0.899156	0.0830385	0.096975
152	LPC(18:2)	151.576	0.965096	0.601273	0.616028
153	LPC(18:3)	3.82075
154	LPC(20:0)	158.545
155	LPC(20:1)	103.597
156	LPC(20:2)	43.6617	0.866216	0.0306488	0.0396772
157	LPC(20:3)	47.441	0.746775	0.00148934	0.00331627
158	LPC(20:4)	166.019	0.855296	0.0568746	0.0678433
159	LPC(20:5)	5.92861	0.785359	0.180564	0.198383
160	LPC(22:5)	17.8796
161	LPC(22:6)	21.6664
162	LPC(O-16:0)	261.219	1.18594	0.0226733	0.0318188
163	LPC(O-18:0)	146.512
164	LPC(O-18:1)	168.197	2.48811	3.94216e-15	7.31489e-14
165	LPC(O-20:0)	9.96111
166	LPC(O-22:0)	17.5192
167	LPC(O-22:1)	8.67114
168	LPC(O-24:0)	29.6302
169	LPC(O-24:1)	25.0834
170	LPC(O-24:2)	4.94909
171	PE(16:0_16:1)	149.973	0.966467	0.535063	0.554937
172	PE(16:0_18:1)	12205.8	1.21151	4.81294e-07	2.06093e-06
173	PE(16:0_18:2)	3739.61	0.897961	0.0145194	0.0218444
174	PE(16:0_20:4)	14846.6	0.811551	4.45505e-05	0.000140376
175	PE(16:0_22:6)	3427.54
176	PE(18:0_18:1)	19966.4	1.19699	0.00330735	0.00649797
177	PE(18:0_20:3) (a)	5278.75
178	PE(18:0_20:4)	89928.2	0.905053	0.0106895	0.0173314
179	PE(40:5)	1099.51
180	PE(18:0_22:4)	6576.8
181	PE(18:0_22:6)	7018.24
182	PE(36:2)	14672.1	0.97004	0.438865	0.460946
183	PE(36:3)	3039.72	0.761632	0.000249953	0.000684296
184	PE(38:5)	13045.8	0.760399	0.000180421	0.000510684
185	PE(40:7)	1638.23	0.905339	0.047831	0.058305
186	PE(O-34:1)	387.179	2.37511	1.99553e-09	1.28174e-08
187	PE(O-16:0/18:2)	86.8701	2.64569	3.49398e-08	1.84948e-07
188	PE(O-36:5)	194.641	6.23771	5.14336e-18	2.86314e-16
189	PE(O-38:4)	1763.03	0.893529	0.0066127	0.0117481
190	PE(O-18:0/22:5)	618.879
191	PE(O-38:5) (a)	1978.78	1.48395	6.19975e-10	4.14143e-09
192	PE(O-18:1/22:6)	542.286	1.71079	1.11273e-10	8.07936e-10
193	PE(O-18:1/18:2)	16.4017	4.77464	2.59038e-07	1.16917e-06
194	PE(O-18:2/18:2)	1978.95
195	PE(P-16:0/18:1)	4109.46	1.31582	5.50389e-05	0.000170213
196	PE(P-16:0/18:2)	1300.18
197	PE(P-16:0/20:4)	53315
198	PE(P-16:0/20:5)	1109.67
199	PE(P-16:0/22:4)	10136.5
200	PE(P-16:0/22:5)	11003	0.9323	0.119474	0.134812
201	PE(P-16:0/22:6)	9591.97
202	PE(P-18:0/18:1)	2881.16	1.24316	0.00127886	0.00292561
203	PE(P-18:0/18:2)	1461.13
204	PE(P-18:0/20:4)	59510.5
205	PE(P-18:0/20:5)	1514.07
206	PE(P-18:0/22:4)	10894.1
207	PE(P-18:0/22:5)	9871.75	0.917055	0.0237392	0.0322313
208	PE(P-18:0/22:6)	7793.14
209	PE(P-18:1/18:1) (a)	1505.25	3.09505	4.94019e-16	1.17859e-14
210	PE(P-18:1/18:2)	700.56	2.16833	1.92235e-15	4.0129e-14
211	PE(P-18:1/20:4)	23567.2	1.92662	2.28892e-16	6.37083e-15
212	PE(P-18:1/20:5)	574.571	1.89503	1.56052e-08	8.98644e-08
213	PE(P-18:1/22:4)	2466.97	1.70322	1.19055e-14	1.80747e-13
214	PE(P-18:1/22:5)	2015.15	1.47937	8.59758e-06	3.26317e-05
215	PE(P-18:1/22:6)	3005.92	1.90364	1.11523e-11	9.31214e-11
216	PE(P-20:0/18:1)	519.799	1.25089	0.000915459	0.00215326
217	PE(P-20:0/18:2)	277.213
218	PE(P-20:0/20:4)	9129.21	1.12975	0.0220683	0.0314914
219	PE(P-20:0/22:6)	743.316	1.17321	0.0105211	0.0172257
220	PE(P-20:1/20:4)	2713.74	1.68277	3.96796e-13	4.14156e-12
221	PE(P-20:1/22:6) (a)	186.097	2.27756	1.31636e-13	1.46555e-12
222	LPE(16:0)	618.339	1.0197	0.724083	0.73286
223	LPE(18:0)	4240.54
224	LPE(18:1)	626.221	1.04	0.483991	0.505166
225	LPE(18:2)	87.2204	1.04405	0.665342	0.677513
226	LPE(20:4)	397.213
227	LPE(22:6)	75.1216	1.00981	0.942816	0.942816
228	PI(16:0_16:1)	19.618
229	PI(16:0_20:4)	1981.86
230	PI(18:0_20:2)	166.857
231	PI(18:0_20:4)	52923.4	1.09819	0.0139943	0.0212458
232	PI(18:0_22:4)	602.918
233	PI(18:0_22:6)	256.738
234	PI(16:0/16:0)	26.095	1.30511	0.0104453	0.0172257
235	PI(34:0)	61.5247
236	PI(34:1)	536.444
237	PI(18:0_18:1)	1119.33
238	PI(36:2)	2020.57
239	PI(36:3)	58.6746
240	PI(18:0_20:3)	2135.01
241	PI(38:5)	4449.98
242	PI(38:6)	124.412
243	PI(40:5)	1023.92
244	LPI(18:0)	1918.79	1.15194	0.00040282	0.00106779
245	LPI(18:1)	164.658
246	LPI(18:2)	31.6252
247	LPI(20:4)	264.494
248	PS(36:1)	107620	1.19758	1.99488e-06	8.12547e-06
249	PS(38:3)	15946.1
250	PS(38:4)	79760.8
251	PS(40:5)	9967.13	0.963147	0.380885	0.402581
252	PS(40:6)	8915.51
253	PG(36:2)	1030.94
254	COH	971328	1.13647	0.00484516	0.00889166
255	CE(14:0)	408.297
256	CE(15:0)	187.401
257	CE(16:0)	2491.23
258	CE(16:1)	875.012
259	CE(16:2)	15.8011
260	CE(17:0)	506.18
261	CE(18:0)	616.767
262	CE(18:1)	4384.26
263	CE(18:2)	4900.28
264	CE(18:3)	276.233
265	CE(20:4)	895.184	1.24055	0.0177403	0.026218
266	CE(20:5)	101.744
267	CE(22:5)	56.0608
268	CE(22:6)	252.419
269	DG(14:0_16:0)	267.941
270	DG(14:0_18:1)	424.886
271	DG(14:0_18:2)	121.408	1.39558	0.202568	0.221103
272	DG(16:0_16:0)	1129.44
273	DG(16:0_18:0)	1386.65	1.3923	0.00958719	0.0165058
274	DG(16:0_18:1)	5270.36	1.38986	0.00444402	0.00833878
275	DG(16:0_18:2)	1645.51	1.42436	0.00378512	0.00735017
276	DG(16:0_20:4)	1910.52
277	DG(16:0_22:5)	21.6145	1.03838	0.938769	0.942816
278	DG(16:0_22:6)	397.419	1.30778	0.0139006	0.0212458
279	DG(16:1_18:1)	291.871	1.73369	0.00140337	0.00316707
280	DG(18:0_18:0)	111.785
281	DG(18:0_18:1)	2857.3	1.337	0.0222514	0.0314914
282	DG(18:0_18:2)	1348.43
283	DG(18:0_20:4)	37002.9
284	DG(18:1_18:1)	3422.63	1.56143	0.00229844	0.00481779
285	DG(18:1_18:2)	1174.94	1.58062	0.00251819	0.00519183
286	DG(18:1_18:3)	237.506	1.68253	0.0270557	0.0361464
287	DG(18:1_20:3)	194.673
288	DG(18:1_20:4)	1614.6
289	DG(18:2_18:2)	236.237
290	TG(48:0) [NL-16:0]	1074.39
291	TG(48:1) [NL-18:1]	1603.53
292	TG(48:2) [NL-14:1]	96.0959	1.34166	0.0896976	0.103307
293	TG(48:2) [NL-16:0]	424.704
294	TG(48:2) [NL-16:1]	174.601
295	TG(48:2) [NL-18:1]	759.134
296	TG(48:3) [NL-18:2]	162.952
297	TG(49:1) [NL-15:0]	225.196	1.26662	0.131476	0.146376
298	TG(49:1) [NL-16:0]	447.691	2.07128	3.29285e-05	0.000105751
299	TG(49:1) [NL-18:1]	318.424	1.94407	0.00113722	0.00263771
300	TG(50:0) [NL-18:0]	1800.92
301	TG(50:1) [NL-14:0]	245.916
302	TG(50:1) [NL-18:1]	3131.89
303	TG(50:2) [NL-18:0]	171.486
304	TG(50:2) [NL-18:1]	1917.1
305	TG(50:2) [NL-18:2]	1032.52	1.26935	0.0907113	0.103759
306	TG(50:3) [NL-14:1]	43.5922	1.44481	0.0509778	0.0616905
307	TG(50:3) [NL-16:1]	117.785	1.54727	0.042928	0.0539021
308	TG(50:3) [NL-18:1]	236.752
309	TG(50:4) [NL-14:0]	77.4141
310	TG(51:1) [NL-18:1]	329.794	1.65794	0.00812717	0.0142867
311	TG(51:2) [NL-15:0]	85.549	1.36757	0.0854531	0.0991018
312	TG(51:2) [NL-18:1]	435.159	2.75652	4.67101e-07	2.05278e-06
313	TG(51:2) [NL-18:2]	285.83	2.58435	1.90818e-07	9.10474e-07
314	TG(52:1) [NL-18:0]	2489.37
315	TG(52:2) [NL-16:0]	3622.86	1.39855	0.0559741	0.0672495
316	TG(52:3) [NL-16:1]	376.831
317	TG(52:3) [NL-18:2]	1908.8
318	TG(52:4) [NL-16:0]	583.573
319	TG(52:4) [NL-18:1]	498.546
320	TG(53:2) [NL-17:0]	148.19	1.41675	0.0407091	0.0515032
321	TG(54:1) [NL-18:1]	639.513
322	TG(54:2) [NL-18:0]	1941.02
323	TG(54:3) [NL-18:1]	1288.1
324	TG(54:4) [NL-18:0]	474.41
325	TG(54:4) [NL-18:2]	1303.85
326	TG(54:5) [NL-18:1]	840.962
327	TG(54:6) [NL-18:2]	78.516
328	TG(56:6) [NL-20:4]	171.971
329	TG(56:8) [NL-20:4]	32.0695	1.29292	0.0234087	0.0321844
330	TG(58:8) [NL-22:6]	116.242	1.2797	0.0357561	0.0459329
